# Supplementary material for: High Rate of Inappropriate Utilization of an Ophthalmic Emergency Department: A Prospective Analysis of Patient Perceptions and Contributing Factors
Source: Medicina (Kaunas). 2025 Jun 27;61(7):1163. doi: 10.3390/medicina61071163 (PMC12300961; doi:10.3390/medicina61071163)
Supplement: Supplementary file 1 [file medicina-61-01163-s001.zip]

Archive with 2 entries (2 files):
- S1_Questionnaire_german.pdf
- S2_Questionnaire_english_translation.pdf
